# Supplementary material for: Discovery of the 3-Amino-1,2,4-triazine-Based Library as Selective PDK1 Inhibitors with Therapeutic Potential in Highly Aggressive Pancreatic Ductal Adenocarcinoma
Source: Int J Mol Sci. 2023 Feb 12;24(4):3679. doi: 10.3390/ijms24043679 (PMC9959349; doi:10.3390/ijms24043679)
Supplement: Supplementary file 1 [file ijms-24-03679-s001.zip]

Archive with 2 entries (2 files):
- SI (ijms-2166785).pdf
- Video_docking_HSP90_PDK1_nonAZA.avi
